# Supplementary material for: Epistatic mutations in PUMA BH3 drive an alternate binding mode to potently and selectively inhibit anti-apoptotic Bfl-1
Source: eLife. 2017 Jun 8;6:e25541. doi: 10.7554/eLife.25541 (PMC5464773; doi:10.7554/eLife.25541)
Supplement: Figure 2—source data 1. — DOI: http://dx.doi.org/10.7554/eLife.25541.007 [file elife-25541-fig2-data1.xlsx]

## Sheet: read me
	The following data are represented in Figure 2i, Supplementary Table 3, and Figure 2-figure supplement 3.
	Three separate experiments were performed per competition assay.
	The values represented are highlighted in orange:
	average Ki	standard deviation
	Ki values higher than 5 μM are reported as > 5 μM in SupplementaryTable 3.

## Sheet: PUMA FP data
concentration (nM)	([10000	4000	1600	640	256	102.4	40.96	16.384	6.5536	2.62144	1.048576])
Bcl-2												Ki (M)	Ki Error
replicate 1	([0.1117135	0.107185	0.10948	0.114318	0.128631	0.180806	0.219072	0.268617	0.278226	0.287036	0.2886325])	4.26503e-09	1.6631e-09
replicate 2	([0.101421	0.105787	0.111955	0.122352	0.139676	0.19396	0.253572	0.2861	0.284161	0.291349	0.287254])	9.91081e-09	3.66229e-09
replicate 3	([0.105321	0.102083	0.104535	0.112221	0.127512	0.161782	0.192833	0.25535	0.279959	0.285417	0.2903365])	2.6825e-09	1.13736e-09
											mean Ki =	5.61945e-09	3.79973e-09	= stedev
Bcl-w
replicate 1	([0.1077345	0.106621	0.104942	0.108219	0.10927	0.115876	0.162574	0.204396	0.219782	0.230688	0.2331805])	4.43588e-09	5.88383e-09
replicate 2	([0.1018505	0.111691	0.108248	0.109045	0.108302	0.126423	0.180644	0.225467	0.230237	0.235775	0.2387185])	4.03897e-09	8.18703e-09
replicate 3	([0.1048755	0.1014	0.103764	0.10028	0.107752	0.115336	0.130406	0.19348	0.211578	0.222594	0.225248])	4.30923e-10	1.42745e-09
											mean Ki =	2.96859e-09	2.20663e-09	= stedev
Bcl-xL
replicate 1	([0.108659	0.104945	0.106553	0.103511	0.1044	0.117944	0.258653	0.295702	0.296086	0.300867	0.2987695])	2.2308e-09	2.06181e-09
replicate 2	([0.107847	0.1069	0.103476	0.107643	0.108817	0.136793	0.287168	0.301326	0.305884	0.30464	0.3005785])	4.17428e-09	3.6609e-09
replicate 3	([0.1064245	0.100683	0.101839	0.105422	0.105443	0.113122	0.180135	0.288771	0.298032	0.290268	0.2987215])	4.18692e-10	5.79711e-10
											mean Ki =	2.27459e-09	1.87817e-09	= stedev
Bfl-1
replicate 1	([0.1051865	0.105162	0.111756	0.126434	0.138478	0.174104	0.210583	0.258449	0.278278	0.275525	0.27649])	4.89522e-09	1.62551e-09
replicate 2	([0.1045875	0.103877	0.112145	0.12234	0.140399	0.169673	0.224188	0.256889	0.268234	0.277471	0.271933])	5.39804e-09	1.67674e-09
replicate 3	([0.1049805	0.109975	0.113439	0.121671	0.135499	0.167992	0.203387	0.245356	0.264569	0.268809	0.276483])	4.22852e-09	1.35968e-09
											mean Ki =	4.84059e-09	5.86671e-10	= stedev
Mcl-1
replicate 1	([0.104497	0.106553	0.109558	0.130969	0.148358	0.174977	0.215919	0.234665	0.231401	0.232445	0.234517])	2.28325e-09	2.73561e-10
replicate 2	([0.111166	0.110717	0.119705	0.132741	0.158887	0.197576	0.2319	0.230389	0.23296	0.229065	0.2334605])	3.27787e-09	5.44334e-10
replicate 3	([0.1038415	0.106335	0.113585	0.119427	0.139442	0.174373	0.195899	0.231553	0.229964	0.229462	0.233969])	1.63284e-09	2.13686e-10
											mean Ki =	2.39799e-09	8.28493e-10	= stedev

## Sheet: FS1 FP data
concentration (nM)	([10000	4000	1600	640	256	102.4	40.96	16.384	6.5536	2.62144	1.048576])
Bcl-2												Ki (M)	Ki Error
replicate 1	([0.2302215	0.261786	0.277253	0.28526	0.284438	0.291311	0.287046	0.287666	0.288	0.287633	0.288378])	8.37024e-06	1.1e-05
replicate 2	([0.217223	0.25897	0.272125	0.272767	0.276442	0.280247	0.286616	0.284044	0.28398	0.28556	0.2819405])	4.66344e-06	2.94e-06
replicate 3	([0.2025315	0.247808	0.264321	0.27229	0.271124	0.280618	0.27211	0.272163	0.271147	0.28938	0.286487])	2.89731e-06	1.42e-06
											mean Ki =	5.31033e-06	2.79322e-06	= stedev
Bcl-w
replicate 1	([0.153135	0.17732	0.194781	0.211645	0.210449	0.213934	0.211144	0.217455	0.207343	0.211827	0.206919])	5.69875e-06	6.02e-06
replicate 2	([0.15592	0.18777	0.209892	0.215012	0.2197	0.226725	0.228178	0.232405	0.224934	0.237727	0.2321105])	7.41511e-06	1.21e-05
replicate 3	([0.1616465	0.185467	0.198978	0.208136	0.218179	0.222628	0.218145	0.221873	0.2235	0.226048	0.227951])	1.01529e-05	2.03e-05
											mean Ki =	7.75558e-06	2.2465e-06	= stedev
Bcl-xL
replicate 1	([0.18994	0.230508	0.270684	0.28328	0.288417	0.294305	0.292748	0.291627	0.294383	0.293506	0.2949365])	2.0194e-06	1.16e-06
replicate 2	([0.19935	0.248259	0.270793	0.287084	0.289618	0.294258	0.285386	0.291309	0.299001	0.30168	0.2971635])	2.84444e-06	1.89e-06
replicate 3	([0.1935195	0.238697	0.263722	0.283649	0.288525	0.290541	0.291801	0.29577	0.295094	0.300499	0.296261])	2.27251e-06	1.37e-06
											mean Ki =	2.37878e-06	4.22666e-07	= stedev
Bfl-1
replicate 1	([0.1091045	0.117032	0.125999	0.143282	0.169973	0.203608	0.230942	0.25824	0.266024	0.27145	0.2720815])	1.5112e-08	2.9454e-09
replicate 2	([0.1062445	0.113754	0.129436	0.146533	0.168874	0.20658	0.235007	0.255866	0.265981	0.26556	0.2689655])	1.72485e-08	3.25579e-09
replicate 3	([0.1104185	0.117455	0.124157	0.142746	0.159766	0.192635	0.21926	0.253825	0.262879	0.244494	0.2437025])	1.22368e-08	2.06565e-09
											mean Ki =	1.48658e-08	2.51487e-09	= stedev
Mcl-1
replicate 1	([0.21254	0.225163	0.22948	0.224544	0.233071	0.232051	0.225708	0.226473	0.222534	0.231248	0.2272635])	2.36691e-06	7.08518e-07
replicate 2	([0.224808	0.228782	0.233053	0.228266	0.223042	0.231014	0.229196	0.226266	0.227315	0.229104	0.2290395])	8.12371e-06	5.46e-06
replicate 3	([0.2233005	0.226328	0.226237	0.228768	0.224803	0.227453	0.224938	0.226557	0.223049	0.225631	0.2259705])	1.24389e-05	6.75e-06
											mean Ki =	7.64318e-06	5.05317e-06	= stedev

## Sheet: FS2 FP data
concentration (nM)	([10000	4000	1600	640	256	102.4	40.96	16.384	6.5536	2.62144	1.048576])
Bcl-2												Ki (M)	Ki Error
replicate 1	([0.2072695	0.237501	0.262167	0.270907	0.282168	0.284569	0.287482	0.288133	0.288314	0.289417	0.286842])	2.55015e-06	1.53e-06
replicate 2	([0.206311	0.244797	0.262185	0.272097	0.281793	0.292832	0.292671	0.288917	0.294682	0.290249	0.2889795])	2.85779e-06	1.79e-06
replicate 3	([0.198065	0.224015	0.255702	0.26169	0.271546	0.273942	0.273135	0.278158	0.284629	0.287223	0.289706])	1.81796e-06	7.34741e-07
											mean Ki =	2.40863e-06	5.34167e-07	= stedev
Bcl-w
replicate 1	([0.164429	0.180968	0.204207	0.21367	0.217097	0.228455	0.229731	0.22765	0.229763	0.224397	0.230274])	1.14029e-05	2.79e-05
replicate 2	([0.1526605	0.188052	0.201973	0.2193	0.232084	0.217334	0.233928	0.232756	0.233367	0.226956	0.2307485])	6.45483e-06	1e-05
replicate 3	([0.157042	0.179384	0.195642	0.206757	0.221739	0.219328	0.217138	0.221367	0.2247	0.227798	0.2271395])	6.9573e-06	1.12e-05
											mean Ki =	8.27167e-06	2.72333e-06	= stedev
Bcl-xL
replicate 1	([0.229204	0.250103	0.282169	0.294195	0.294023	0.298104	0.301605	0.30223	0.300806	0.298271	0.292858])	6.53923e-06	7.82e-06
replicate 2	([0.2349805	0.264101	0.284243	0.291704	0.293369	0.297218	0.298056	0.297036	0.30203	0.300026	0.30203])	1.00074e-05	1.54e-05
replicate 3	([0.2183105	0.252563	0.272421	0.28825	0.291977	0.291876	0.295891	0.296013	0.289099	0.293127	0.2974255])	4.66211e-06	3.83e-06
											mean Ki =	7.06957e-06	2.7118e-06	= stedev
Bfl-1
replicate 1	([0.111216	0.11633	0.134712	0.150673	0.186047	0.218057	0.2476	0.27111	0.273341	0.277029	0.277717])	2.50921e-08	6.72208e-09
replicate 2	([0.110518	0.120861	0.134679	0.149379	0.179311	0.218587	0.253097	0.263047	0.270595	0.270157	0.2705585])	2.52246e-08	6.20795e-09
replicate 3	([0.1112785	0.115448	0.128081	0.141203	0.165495	0.201201	0.212652	0.250476	0.253386	0.277373	0.266972])	1.40295e-08	3.58428e-09
											mean Ki =	2.14487e-08	6.42557e-09	= stedev
Mcl-1
replicate 1	([0.2185335	0.220011	0.222567	0.231582	0.23141	0.230615	0.227988	0.23165	0.23143	0.233578	0.228635])	2.88308e-06	9.64695e-07
replicate 2	([0.2211655	0.224539	0.227893	0.227412	0.234036	0.22779	0.231291	0.234582	0.231091	0.230686	0.227909])	3.38932e-06	9.38973e-07
replicate 3	([0.21745	0.222306	0.222127	0.227745	0.227737	0.22373	0.227595	0.22144	0.227497	0.231026	0.2250555])	3.31877e-06	9.44633e-07
											mean Ki =	3.19706e-06	2.74194e-07	= stedev

## Sheet: FS3 FP data
concentration (nM)	([10000	4000	1600	640	256	102.4	40.96	16.384	6.5536	2.62144	1.048576])
Bcl-2												Ki (M)	Ki Error
replicate 1	([0.21914	0.225822	0.230916	0.239518	0.251379	0.278097	0.275661	0.281504	0.287128	0.280215	0.28248])	1.84979e-06	7.77908e-07
replicate 2	([0.223294	0.228202	0.235435	0.250104	0.258586	0.279667	0.287026	0.289362	0.292513	0.298185	0.2984255])	2.41272e-06	1.37e-06
replicate 3	([0.212953	0.231293	0.233211	0.230331	0.252975	0.265866	0.273317	0.283419	0.279429	0.287888	0.287885])	1.93185e-06	8.34447e-07
											mean Ki =	2.06479e-06	3.041e-07	= stedev
Bcl-w
replicate 1	([0.145689	0.145917	0.148035	0.16281	0.169465	0.195941	0.216753	0.219574	0.217374	0.226844	0.2322695])	7.54614e-07	6.05953e-07
replicate 2	([0.1365765	0.150748	0.155958	0.167577	0.18029	0.200228	0.218962	0.230424	0.231559	0.234393	0.229977])	8.53577e-07	6.30339e-07
replicate 3	([0.144108	0.146367	0.145553	0.155427	0.17807	0.202581	0.207776	0.221019	0.218208	0.230203	0.23238])	6.92812e-07	5.59926e-07
											mean Ki =	7.67001e-07	8.10955e-08	= stedev
Bcl-xL
replicate 1	([0.169974	0.174746	0.191265	0.204975	0.23527	0.266825	0.292849	0.298056	0.296768	0.296322	0.2952075])	2.74835e-07	1.13686e-07
replicate 2	([0.176546	0.190801	0.199321	0.213989	0.237471	0.280859	0.296055	0.29842	0.30421	0.302033	0.301207])	4.22661e-07	1.97283e-07
replicate 3	([0.1688365	0.180238	0.184765	0.206735	0.228946	0.263259	0.283075	0.29094	0.298203	0.298042	0.2970365])	2.71685e-07	1.0876e-07
											mean Ki =	3.2306e-07	8.62708e-08	= stedev
Bfl-1
replicate 1	([0.112037	0.113761	0.113413	0.11986	0.125737	0.148453	0.19939	0.252597	0.273323	0.275826	0.2760095])	2.16689e-09	8.39144e-10
replicate 2	([0.1160555	0.111835	0.116061	0.116906	0.12497	0.137073	0.204069	0.256756	0.266975	0.274649	0.2710315])	1.90703e-09	8.12259e-10
replicate 3	([0.118907	0.11163	0.112872	0.116484	0.120499	0.13575	0.179863	0.232466	0.264642	0.270645	0.2682495])	1.07539e-09	5.26689e-10
											mean Ki =	1.71643e-09	5.70166e-10	= stedev
Mcl-1
replicate 1	([0.2001675	0.206893	0.213396	0.218967	0.221255	0.225643	0.229912	0.230654	0.226449	0.227539	0.230331])	6.51245e-07	1.01418e-07
replicate 2	([0.2048585	0.206412	0.214296	0.217725	0.219377	0.2274	0.234842	0.235212	0.229613	0.232712	0.2281225])	6.18686e-07	1.44303e-07
replicate 3	([0.193065	0.199489	0.201172	0.205295	0.209647	0.215121	0.220208	0.229476	0.231061	0.225996	0.2286325])	3.84771e-07	1.21731e-07
											mean Ki =	5.51567e-07	1.45364e-07	= stedev

## Sheet: BIM FP data
concentration (nM)	([10000	4000	1600	640	256	102.4	40.96	16.384	6.5536	2.62144	1.048576])
Bfl-1												Ki (M)		Ki Error
replicate 1	0.207226	0.193694	0.198703	0.190866	0.174047	0.164664	0.246843	0.291529	0.286888	0.288249	0.285986	1.00671e-10	*	2.08728e-10
replicate 2	0.197059	0.187089	0.188555	0.197954	0.182414	0.183236	0.232928	0.291378	0.283635	0.285555	0.285697	1e-10	*	0
replicate 3	0.201625	0.21491	0.200963	0.172946	0.193482	0.183948	0.228629	0.288121	0.283774	0.290513	0.282484	1e-10	*	0
											mean Ki =	1.00224e-10		3.87266e-13	= stedev
												* values at or below Ki detection limit

## Sheet: BIM-FS2 FP data
concentration (nM)	([10000	4000	1600	640	256	102.4	40.96	16.384	6.5536	2.62144	1.048576])
Bfl-1												Ki (M)	Ki Error
replicate 1	0.245727	0.260951	0.279025	0.278264	0.291785	0.296679	0.300537	0.300375	0.301236	0.302307	0.292566	7.7503e-07	1.20844e-07
replicate 2	0.242885	0.25974	0.27949	0.285362	0.286663	0.298403	0.294245	0.297505	0.300853	0.297145	0.293517	7.86517e-07	8.53611e-08
replicate 3	0.241342	0.246629	0.276275	0.285604	0.288857	0.291806	0.293752	0.294077	0.298253	0.295955	0.303	5.89355e-07	8.53611e-08
											mean Ki =	7.16967e-07	1.10665e-07	= stedev
