# Supplementary material for: Epistatic mutations in PUMA BH3 drive an alternate binding mode to potently and selectively inhibit anti-apoptotic Bfl-1
Source: eLife. 2017 Jun 8;6:e25541. doi: 10.7554/eLife.25541 (PMC5464773; doi:10.7554/eLife.25541)
Supplement: Figure 3—source code 1. — DOI: http://dx.doi.org/10.7554/eLife.25541.014 [file elife-25541-fig3-code1.zip]

Archive with 1 entries (1 files):
- elife-25541-fig3-code1-v1.html
