# Supplementary material for: Epistatic mutations in PUMA BH3 drive an alternate binding mode to potently and selectively inhibit anti-apoptotic Bfl-1
Source: eLife. 2017 Jun 8;6:e25541. doi: 10.7554/eLife.25541 (PMC5464773; doi:10.7554/eLife.25541)
Supplement: Figure 4—source data 1. — DOI: http://dx.doi.org/10.7554/eLife.25541.016 [file elife-25541-fig4-data1.xlsx]

## Sheet: read me
	The following data are represented in Figure 4d and Supplementary Table 4.
	Three separate experiments were performed per competition assay.
	The values represented are highlighted in orange:
	average Ki	standard deviation
	Ki values higher than 5 μM are reported as > 5 μM in Supplementary Table 4.

## Sheet: FS2_N-Puma_C FP data
concentration (nM)	([10000	4000	1600	640	256	102.4	40.96	16.384	6.5536	2.62144	1.048576])
Bcl-2												Ki (M)	Ki Error
replicate 1	([0.216225	0.252602	0.272856	0.279071	0.27799	0.288611	0.287429	0.290028	0.279502	0.28062	0.281318])	1.99365e-06	2.09846e-07
replicate 2	([0.213877	0.2382	0.256713	0.270899	0.27498	0.274379	0.277666	0.274648	0.27634	0.27318	0.277954])	1.84755e-06	9.54885e-08
replicate 3	([0.225153	0.24886	0.265212	0.280754	0.278763	0.2832	0.285333	0.279342	0.285305	0.289463	0.2834635])	2.17145e-06	1.7014e-07
											mean Ki =	2.00422e-06	1.62209e-07	= stedev
Bcl-w
replicate 1	([0.201982	0.213448	0.221862	0.22733	0.227445	0.228688	0.219443	0.226747	0.226903	0.224904	0.228287])	9.94244e-06	1.45e-06
replicate 2	([0.196739	0.21432	0.21947	0.226158	0.221352	0.227683	0.229441	0.232774	0.234356	0.231518	0.230436])	6.81791e-06	9.03126e-07
replicate 3	([0.2020385	0.215806	0.219676	0.223103	0.225715	0.226395	0.227554	0.226208	0.228821	0.22983	0.226183])	9.74066e-06	7.59652e-07
											mean Ki =	8.83367e-06	1.74861e-06	= stedev
Bcl-xL
replicate 1	([0.209307	0.237537	0.265168	0.283765	0.286791	0.286514	0.297271	0.290347	0.29336	0.294017	0.293676])	1.42393e-06	8.70971e-08
replicate 2	([0.184626	0.222248	0.249529	0.269234	0.281196	0.293577	0.289197	0.292886	0.294721	0.293759	0.2953995])	8.11194e-07	4.25928e-08
replicate 3	([0.1944685	0.234224	0.26179	0.277077	0.286903	0.294152	0.293675	0.294931	0.295615	0.298622	0.296847])	1.05693e-06	3.35484e-08
											mean Ki =	1.09735e-06	3.08362e-07	= stedev
Bfl-1
replicate 1	([0.1707565	0.196353	0.233462	0.255371	0.263497	0.272545	0.27533	0.275122	0.278346	0.275829	0.2730745])	4.65122e-07	2.29433e-08
replicate 2	([0.1808125	0.214172	0.232438	0.259774	0.26853	0.272802	0.270293	0.272186	0.27052	0.270769	0.2722055])	6.7919e-07	4.25935e-08
replicate 3	([0.17375	0.210825	0.241298	0.255772	0.268906	0.273427	0.269075	0.270798	0.270336	0.273875	0.26804])	6.36859e-07	3.59939e-08
											mean Ki =	5.93724e-07	1.13365e-07	= stedev
Mcl-1
replicate 1	([0.220084	0.232189	0.229876	0.230149	0.225993	0.227693	0.227695	0.226778	0.227725	0.236611	0.224518])	5.69836e-06	4.15e-06
replicate 2	([0.229186	0.232893	0.229258	0.231997	0.226639	0.235025	0.226715	0.231307	0.233248	0.228871	0.2304165])	6.83587e-05	0.000377
replicate 3	([0.2319795	0.228645	0.223894	0.232032	0.228059	0.232055	0.231483	0.232517	0.227126	0.23146	0.222301])	0.00017976	0.000891
											mean Ki =	8.46057e-05	8.81609e-05	= stedev

## Sheet: Puma_N-FS2_C FP data 
concentration (nM)	([10000	4000	1600	640	256	102.4	40.96	16.384	6.5536	2.62144	1.048576])
Bcl-2												Ki (M)	Ki Error
replicate 1	([0.120665	0.128276	0.137136	0.153218	0.185958	0.232419	0.256796	0.274544	0.27931	0.28795	0.285177])	1.54039e-08	1.19617e-09
replicate 2	([0.12357	0.127321	0.132062	0.150097	0.176976	0.20919	0.243082	0.258423	0.266989	0.279346	0.2759955])	1.08408e-08	1.21631e-09
replicate 3	([0.1215585	0.126512	0.130561	0.154043	0.186523	0.223495	0.254169	0.272201	0.282881	0.283642	0.2775275])	1.48095e-08	1.16339e-09
											mean Ki =	1.36847e-08	2.48078e-09	= stedev
Bcl-w
replicate 1	([0.101673	0.102468	0.103504	0.108277	0.102142	0.117674	0.163052	0.206351	0.229763	0.224132	0.224043])	1.45271e-09	4.06441e-10
replicate 2	([0.101011	0.102482	0.0992355	0.106129	0.108239	0.112694	0.156206	0.207148	0.221262	0.231224	0.2309205])	8.35619e-10	1.97182e-10
replicate 3	([0.1025655	0.102638	0.101818	0.102781	0.106962	0.11844	0.156724	0.205291	0.220239	0.228466	0.225418])	1.19828e-09	2.26907e-10
											mean Ki =	1.1622e-09	3.10125e-10	= stedev
Bcl-xL
replicate 1	([0.107163	0.10657	0.102269	0.110894	0.104578	0.159705	0.277434	0.291113	0.295835	0.298634	0.288944])	3.68072e-09	1.62591e-09
replicate 2	([0.103251	0.104607	0.102699	0.102225	0.111217	0.12371	0.227159	0.281956	0.288753	0.293815	0.2937575])	1.31384e-09	3.54355e-10
replicate 3	([0.100456	0.105445	0.104018	0.108096	0.109433	0.134562	0.254995	0.286025	0.292791	0.291243	0.298174])	2.23659e-09	8.37942e-10
											mean Ki =	2.41038e-09	1.19297e-09	= stedev
Bfl-1
replicate 1	([0.104159	0.109022	0.11179	0.11153	0.124667	0.159268	0.206584	0.247611	0.272143	0.271103	0.268225])	1.9684e-09	3.1994e-10
replicate 2	([0.109045	0.110252	0.106951	0.110886	0.129026	0.163982	0.205424	0.259308	0.267504	0.270122	0.2669755])	2.19649e-09	3.70947e-10
replicate 3	([0.1058575	0.104053	0.105997	0.113306	0.128373	0.153857	0.211784	0.251444	0.265572	0.27241	0.2677465])	2.09235e-09	1.79704e-10
											mean Ki =	2.08575e-09	1.14189e-10	= stedev
Mcl-1
replicate 1	([0.10081	0.095048	0.096285	0.104699	0.105189	0.13296	0.215218	0.222182	0.218458	0.220687	0.229449])	6.72427e-10	2.78037e-10
replicate 2	([0.105369	0.0970205	0.103495	0.103223	0.105216	0.122781	0.173579	0.22252	0.22749	0.226357	0.2231995])	1.9427e-10	2.3774e-11
replicate 3	([0.101451	0.103762	0.101815	0.103087	0.106782	0.125744	0.163076	0.228693	0.22624	0.227326	0.221996])	1.40482e-10	2.4953e-11
											mean Ki =	3.35726e-10	2.92829e-10	= stedev
