# Supplementary material for: Epistatic mutations in PUMA BH3 drive an alternate binding mode to potently and selectively inhibit anti-apoptotic Bfl-1
Source: eLife. 2017 Jun 8;6:e25541. doi: 10.7554/eLife.25541 (PMC5464773; doi:10.7554/eLife.25541)
Supplement: Figure 7—source data 1. — DOI: http://dx.doi.org/10.7554/eLife.25541.026 [file elife-25541-fig7-data1.xlsx]

## Sheet: read me
	The following data are represented in Figure 7b-d, Figure 7-figure supplement 1-2, and Figure 8-figure supplement 3.
	At least three separate experiments were performed per BH3 profiling assay.
	The values represented are highlighted in orange:
	average EC50
	EC50 values were capped at 10^(-4.5) M in figure 7c.

## Sheet: BH3 profiling raw data Bfl-1
Log [Peptide] M	FS1							FS2							FS3							FS2_1fX							FS2_1fAc							PUMA							PUMA2A
-4																																				94	93.5	93.2	91.9463	93.5101	89.0638	90.231	1.8	45.9	71.9	47.3505	35.6636	31.7708	35.7454
-4.5	88.9	86.6	88.6					90	87.1	87.7					96.9	99.4	96.4					85.1	85.6	83.6					83.4	84.3	83.2
-5	86.5	83.9	79.9					85.8	85.3	85.2					83.4	86.9	79.8					80.4	80.2	77.6					81.3	78.5	79					91.6	92.1	90.9	85.6448	87.4821	84.7526	85.4158	-1	10.7	12.3	17.9071	0	5.61407	0
-5.5	80.6	79	79.6					81.6	80.4	80.8					81.3	82.8	77.4					77	74.5	76.3					74.3	71.4	73.5
-6	77.8	75.1	79.9					77.5	76.6	77.5					72.9	79	75.4					73	71.7	73.6					70.9	65.1	75.4					89	88.8	89	83.5318	84.2968	82.7836	83.6181	1.2	-4.3	19
-6.5	74.1	67.1	73.1					71.1	68.1	73.2					73.1	73.4	72.5					72.2	68.1	73.8					60.1	52.6	61.5
-7	70.8	65.8	68.9	77.6	64.3308	64.8518	68.2906	65.8	61.9	64.7	73.4	63.4759	62.2059	65.4227	70	69.3	73.4	74.9	72.1971	68.9974	70.7668	67.6	65.3	59.1	70	67.2084	65.6388	65.1972	39.6	35.8	43.8	63.5	43.0876	49.478	54.7539	73.9	67.2	67.7	80.0565					0.4	-2.4
-7.5	57.6	57.5	66					51.2	44.2	54.8					69.4	65.9	70					58.2	50.2	62.5					6.6	20.3	20
-8	60	55.1	57.6	35.2	23.1741	34.7936	35.9465	26	39.2	46.1	30.7	26.2309	26.4535	34.9899	60.5	63.7	64.1	52.9	48.2992	48.1502	53.5228	35.6	50.4	42.4	32.6	30.8419	32.255	37.2563	11.3	19.1	14.3	5.24	10.0053	7.92023	20.9531
-8.5				21.6	7.85843	23.253	22.2926				19.6	20.9616	-0.98612	16.0916				40	32.7624	36.9377	43.0532				22	37.7607	13.8878	24.8527				5.45	11.7999	-9.31253	6.29711
-9				22	3.80771	10.0721	14.2642				19.6	12.0071	-0.87872	7.62438				35.9	19.9101	25.0417	24.1147				16	-3.47554	-0.90606	11.531					7.19497	-12.9133	6.49996
-9.5				7.13	-11.1696	-10.5505	-1.96905				10.5	-9.3191	-16.1295	-3.41698				22.3	-11.2457	8.05693	9.25418				7.83	-14.3104	-21.2808	1.16464				1.19	-11.9983	-15.1551	2.08271
-10				20.7	1.75875	-2.14799	7.5317				19	8.28326	-8.94737	-2.67028				25.7	-21.9564	3.88201	6.93364				12.4	-19.369	-9.4043	2.45694				12.9	-8.92138	-11.0348	-4.53965
-10.5				15.7	-12.4904	-1.06228	0.164379				27.7	5.70982	-13.5538	-2.88537				21.4	-21.7632	1.73597	6.36705				20.6	-19.0639	-13.919	-4.31407				17.5	-1.2806	-5.78201	-5.20941
-11				14	5.82433	2.53463	3.96433				8.04	11.4039	-2.40575	0.430183				26.2	-9.85495	7.01222	9.21221				24.9	-3.26488	-5.47543	4.88765				9.9	-5.05073	-2.40185	-2.01626

## Sheet: BH3 profiling fits Bfl-1
	FS1	FS2	FS3	FS2gX	FS2gA
Sigmoidal dose-response (variable slope)
Best-fit values
Bottom	1.325	0.97	0.004086	-3.828	-2.014
Top	81.21	84.17	83.65	78.27	80.56
LogEC50	-7.974	-7.679	-8.381	-8.01	-7.107
HillSlope	0.8486	0.7703	0.653	0.7987	0.8259
EC50	1.062e-08	2.096e-08	4.16e-09	9.77e-09	7.817e-08
Std. Error
Bottom	2.531	2.379	4.491	2.94	1.956
Top	2.558	2.851	3.178	2.879	3.148
LogEC50	0.08234	0.08577	0.1311	0.09366	0.08076
HillSlope	0.1301	0.1061	0.1227	0.132	0.1169
95% CI (profile likelihood)
Bottom	-3.99 to ???	-3.963 to ???	-11.85 to ???	-9.909 to 1.447	-6.126 to 1.789
Top	??? to 87.29	78.56 to 90.71	??? to 92.68	??? to 84.81	??? to 88.03
LogEC50	-8.138 to -7.795	-7.851 to -7.495	-8.648 to -8.122	-8.182 to -7.812	-7.264 to -6.927
HillSlope	0.6155 to 1.22	0.5815 to 1.023	0.4146 to 0.9982	0.5807 to ???	0.613 to ???
EC50	7.278e-009 to 1.603e-008	1.41e-008 to 3.201e-008	2.247e-009 to 7.558e-009	6.574e-009 to 1.543e-008	5.442e-008 to 1.184e-007
Goodness of Fit
Degrees of Freedom	52	52	52	52	51
R square	0.9394	0.9438	0.912	0.9293	0.9448
Absolute Sum of Squares	3754	3542	5246	4542	3191
Sy.x	8.496	8.253	10.04	9.346	7.91
Constraints
Bottom	Bottom < 5	Bottom < 5	Bottom < 5	Bottom < 5	Bottom < 5
Top	Top > 78	Top > 78	Top > 78	Top > 78	Top > 78
Number of points
# of X values	105	105	105	105	105
# Y values analyzed	56	56	56	56	55

## Sheet: BH3 profiling raw data Bcl-xl
Log [Peptide] M	FS1			FS2			FS3			FS2_1fX			FS2_1fAc			PUMA			PUMA2A
-4																97.5	92.7	94.5	19.3	-9.8	-8.5
-4.5	-7.6	-5.9	7.2	-0.7	-1.3	3.5	96.8	98.8	95.9	12	3.1	-3.1	8.4	-17.3	-9.9
-5	11.1	0.7	33.1	4.9	6.8	11.4	37	38.7	28.6	9.9	0.5	-10.3	49.9	-20	19.9	91.8	85.9	91.5	3.9	0.2	31.5
-5.5	12.9	0.6	26.7	7.4	-3.5	24.1	-6.7	23.9	-11.7	21.2	2.8	12.5	7.9	16.4	4.1
-6	12.7	20.2	15.2	5.5	7.7	13.7	-5.9	42.3	18.9	18.5	16.9	-11.5	20.4	-16.6	0.1	29.5	19.5	23.7	2.5	-3.7	17.9
-6.5	-1.6	17.7	18	6.9	11	19.9	-1.7	22.4	16	7.6	22.3	12.9	16.8	-4.2	3.4
-7	5.3	0	11.4	8.3	4.8	10.8	6.8	15.9	13.4	14	18.2	11.4	-6.2	13.2	21.7	10.5	3.9	8.7	9.9	-17	21
-7.5	-1.9	-14.2	23.7	4.3	0.1	19	6.7	26.2	24.3	1.4	22.3	26.2	17.3	4.3	25.6
-8	16.3	5.4	33.5	11.7	6.8	24.9	5.8	-8.6	33.2	10.9	6.7	24.5	5.2	4.9	22.3
-8.5
-9
-9.5
-10

## Sheet: BH3 profiling fits Bcl-xL
	FS1	FS2	FS3	FS2gX	FS2gA
Sigmoidal dose-response (variable slope)	Not converged*	Not converged*	Ambiguous	Ambiguous	Not converged
Best-fit values
Bottom			~ 5	~ -1647
Top			97.17	~ 78
LogEC50			~ -4.964	~ 45.3
HillSlope			~ 8.841	~ -0.02698
EC50			~ 1.087e-005	~ 1.999e+045
Std. Error
Bottom				~ 15278288
Top			44.94
LogEC50			~ 21.46	~ 179604
HillSlope			~ 5209	~ 19.5
95% CI (profile likelihood)
Bottom				(Very wide)
Top			???
LogEC50			(Very wide)	(Very wide)
HillSlope			(Very wide)	(Very wide)
EC50
Goodness of Fit
Degrees of Freedom			20	20
R square			0.781	0.2058
Absolute Sum of Squares			5006	1943
Sy.x			15.82	9.856
Constraints
Bottom	0 < Bottom < 5	0 < Bottom < 5	Bottom < 5	Bottom < 5	Bottom < 5
Top	Top > 78	Top > 78	Top > 78	Top > 78	Top > 78
Number of points
# of X values	27	27	27	27	27
# Y values analyzed	24	24	24	24	24
	*negligible signal for remaining titrations at max concentraiton 31.6 uM

## Sheet: BH3 profiling raw Mcl-1
Log [Peptide] M	FS1							FS2							FS3							FS2_1fX							FS2_1fAc							PUMA							PUMA2A
-4																																				85.3	87.1	91.3	85.4	85.6221	85.5453	80.1715	4.6	6.4	38.5	32.5	27.9901	41.4396	41.4518
-4.5	53.7	73.3	67.2					49.1	75.1	53.7					96.2	98.5	96.1					16.8	49.6	19.6					10.6	32.3	22.7
-5	30.7	55.6	40.4					18.2	60.3	35.6					35.6	76.4	40.8					14.1	35.7	26.4					-5.7	18.2	19.7					58.5	71.2	59.6	72.3	68.76	76.3661	66.9608	0.6	22.1	6.4	-7	0	7.73331	20.3494
-5.5	20.1	40.6	45					11.6	29.7	29.1					-2.1	69.9	27.8					9.8	29.4	27.2					9.2	21.9	24.8
-6	15.8	52.3	33					12.8	20.8	26.7					-5.1	53.2	7.7					16.2	17.8	24.2					1.2	11.6	19.6					0.2	16.9	17.2	30.8	8.65539	45.24	47.4536	-6.3	11.4	19
-6.5	7.3	29.1	30.9					-6.8	0.8	22.7					1.2	31.1	30.1					3.6	10.2	20.8					3.3	12.2	21.7
-7	8.6	19.2	36.2	-6.8	-7.56917	40.2089	37.1011	4.2	21.3	35.9	-1.1	1.95192	23.2483	31.2745	-17.2	14.3	30.3	13.9	5.25089	31.248	44.251	-18.2	4.3	26.6	1.8	16.4262	24.494	32.8561	-2.2	10.3	28.5	-2.8	6.32252	12.0795	34.258	-2.8	16.1	20.8	14.7				-6.5	11.8	17.6
-7.5	10.3	21.8	33.1					-6.5	9.4	28.4					-0.8	12.3	31.7					5.1	8.1	33.6					3.6	19.6	29.1
-8	12.8	24.1	41.1	-7.58	-5.46539	0.356976	11.2083	3.5	20.5	30.8	-13	3.09991	7.35213	10.5104	-1	20.6	36.1	-6.2	2.40408	13.7927	12.3701	14.6	24.7	31.4	-9	3.07846	4.17147	6.59026	5.8	25	33.6	-5.7	7.28432	1.76199	4.56446
-8.5					-7.6361	11.2837	2.33322				-13.3	-2.22047	12.8225	-0.42676				-8.8	-5.67388	-4.28944	0.892045				-8	6.50956	-5.06853	4.00552				-2.1	10.4984	-4.5148	-4.02818
-9				-16.6	-14.5884	6.25963	-3.37557				-15.6	0.86571	11.8515	-7.36221				-10.5	5.44737	5.12399	-0.13218				-5.6	-7.47479	-2.22769	-7.06158				-8.1	-6.81329	-10.9298	-2.44349
-9.5				-6.3	-10.9539	9.04325	-6.37725				-12.3	-6.80814	9.34344	-2.30451				-7.7	-5.33068	2.71452	1.84678				-0.69	0.198195	0.522479	-6.74586				1.1	-8.07968	-4.64773	-8.43628
-10				-6.3	-12.8878	9.36457	-6.12951				-6.23	-10.2135	3.5614	-4.46627				-3	-5.93985	2.78318	-0.25606				-2.4	-1.21234	-2.82368	2.71692				-1.1	-5.35814	-1.14224	-8.78072
-10.5				-1.35	-6.58935	17.057	1.35884				-3.97	-7.64982	4.6715	-3.29097				-1.58	-0.00858	7.23592	-6.19597				-10	-3.17627	-0.84292	2.45407				-1.2	-7.55201	-0.0515	-2.04619
-11				-1.8	2.19302	7.58718	1.39963				-0.4	-0.37666	9.75104	5.41194				4.8	-0.01287	6.46123	3.07646				7.4	5.13935	-0.59731	8.53901				-2	-13.3709	-11.1305	3.85445

## Sheet: BH3 profiling fits Mcl-1
	FS1	FS2	FS3	FS2gX	FS2gA
Sigmoidal dose-response (variable slope)	Hit constraint	Hit constraint	Hit constraint	Hit constraint	Ambiguous
Best-fit values
Bottom	~ 1.118e-016	~ 1.392e-016	4.876	-6.58	~ -303.7
Top	99.39	~ 100	~ 100	~ 78	~ 78
LogEC50	-4.985	-4.604	-5.183	-3.83	~ -27.57
HillSlope	0.346	0.4032	0.8379	0.1762	~ 0.0324
EC50	1.034e-05	2.489e-05	6.56e-06	0.0001478	~ 2.702e-028
Std. Error
Bottom			2.969	20.12	~ 47406
Top	99.87
LogEC50	2.497	2.644	0.5739	17.39	~ 2709
HillSlope	0.2371	0.2698	0.4522	0.3997	~ 1.862
95% CI (profile likelihood)
Bottom			???	??? to 3.042	(Very wide)
Top	???
LogEC50	??? to -4.441	???	-5.661 to -4.923	???	(Very wide)
HillSlope	0.2549 to 0.7066	0.2823 to 0.7578	??? to 1.977	???	(Very wide)
EC50	??? to 3.626e-005		2.183e-006 to 1.193e-005
Goodness of Fit
Degrees of Freedom	51	52	52	52	52
R square	0.6496	0.6171	0.6584	0.4406	0.4055
Absolute Sum of Squares	9398	7908	14343	6136	5475
Sy.x	13.57	12.33	16.61	10.86	10.26
Constraints
Bottom	0 < Bottom < 5	0 < Bottom < 5	0 < Bottom < 5	Bottom < 5	Bottom < 5
Top	Top < 100	Top < 100	Top < 100	Top > 78	Top > 78
Number of points
# of X values	105	105	105	105	105
# Y values analyzed	55	56	56	56	56

## Sheet: BH3 profiling raw Bcl-2
Log [Peptide] M	FS1			FS2			FS3			FS2_1fX			FS2_1fAc			PUMA			PUMA2A
-4																97.4	96.6	99.3	13.8	23.1	9.6
-4.5	18.9	16.7	23.9	56.6	54	45.4	98.2	99.5	99.4	26.6	24.2	7.9	5	15.1	-0.8
-5	19.1	29.3	9.1	28.1	30.7	12.7	59.6	64.6	52.7	22.3	22.6	-5.4	6.6	23.5	9.6	91.4	86.6	90.7	1	32.7	-6.6
-5.5	17.5	34.3	-7.7	14.3	28.7	6.7	9.5	33.2	3.5	22.2	24.6	-6.1	9.4	18.4	14.1
-6	13.4	23	-0.7	11.7	3.3	-9	25	41.3	4.7	11.5	16	-17.2	17.9	17.3	-13.3	31.8	34	25.5	-0.6	23.3	8.2
-6.5	20.1	11.5	-1.9	15.3	20.4	-7.5	20.5	24.6	-7.7	26	26.5	-5	13.6	14.4	-4.3
-7	-4.8	15.8	-7.9	5.8	6.7	-12.4	15.3	29.9	0.6	11	13.2	-7.3	17.6	28.7	6.8	10.5	19.2	3	5.5	3.1	-24.6
-7.5	-1.6	21.2	-8.2	11.3	24.6	1.4	13.7	17.8	-8.5	20.1	24.3	7.9	15.1	25	-2.3
-8	22.9	19.9	4.7	13.2	17.5	6	12.7	26.4	-5.6	12.9	49.6	-8.9	12	26.1	5.5
-8.5
-9
-9.5
-10

## Sheet: BH3 profiling fits Bcl-2
	FS1	FS2	FS3	FS2gX	FS2gA
Sigmoidal dose-response (variable slope)	Ambiguous	Hit constraint	Hit constraint	Not converged	Not converged
Best-fit values
Bottom	~ 5	~ 5	~ 5
Top	~ 78	~ 100	~ 100
LogEC50	~ -2.821	-4.482	-5.077
HillSlope	0.3224	1.067	1.964
EC50	~ 0.00151	3.294e-05	8.373e-06
Std. Error
Bottom
Top
LogEC50	~ 73.64	1.859	0.1267
HillSlope	2.737	1.222	0.9656
95% CI (profile likelihood)
Bottom
Top
LogEC50	(Very wide)	???	-5.289 to -4.922
HillSlope	???	???	0.9143 to ???
EC50			5.145e-006 to 1.196e-005
Goodness of Fit
Degrees of Freedom	20	20	20
R square	0.1405	0.6841	0.8067
Absolute Sum of Squares	3123	2330	4814
Sy.x	12.5	10.79	15.52
Constraints
Bottom	Bottom < 5	0 < Bottom < 5	0 < Bottom < 5	Bottom < 5	Bottom < 5
Top	Top > 78	Top < 100	Top < 100	Top > 78	Top > 78
Number of points
# of X values	27	27	27	27	27
# Y values analyzed	24	24	24	24	24

## Sheet: iBH3 raw Bfl-1
Log [Peptide M]	PUMA			MS1			FS1			FS2			FS3
-4	1.01	1.018	1.008	0.981	1.019	0.998	0.988	1.004	1.004	1.029	1.03	1.015	0.991	0.991	1
-4.5	0.994	1.014	1.007	0.775	1.006	0.866	0.997	1.024	0.995	1.011	1.019	1.003	0.952	0.984	0.996
-5	1.01	1.014	1.002	0.335	0.927	0.332	0.983	1.017	0.991	0.979	1.01	0.974	0.982	1.005	0.993
-5.5	1	1.013	1.005	0.076	0.452	0.209	0.977	1.016	0.982	0.948	1.011	0.992	0.999	1.017	0.993
-6	1.002	1.013	1.008	0.075	0.345	0.082	0.954	1.021	0.998	0.937	1.001	0.968	0.992	1.006	0.98
-6.5	0.992	1.013	1.01	-0.017	0.208	0.024	0.935	0.997	0.889	0.963	1.004	0.891	0.966	1.008	0.8
-7	0.99	1.015	0.999	1.091	0.15	0.019	0.829	1.004	0.893	0.853	0.985	0.848	0.936	1.009	0.912
-7.5	0.951	1.001	0.98				0.767	0.978	0.531	0.867	0.985	0.432	0.898	1.003	0.862
-8	0.9	1.011	0.714				1.006	0.952	1.003	0.615	0.893	0.183	0.869	0.999	0.427
-8.5
-9

[truncated: 11 more sheets: iBH3 fits Bfl-1, iBH3 raw Mcl-1, iBH3 fits Mcl-1, iBH3 raw Bcl-xL, iBH3 fits Bcl-xL, iBH3 raw Bcl-2, iBH3 fits Bcl-2, iBH3 raw PC-3, iBH3 fit PC-3, iBH3 raw SF295, iBH3 fit SF295]
