# Supplementary material for: Epistatic mutations in PUMA BH3 drive an alternate binding mode to potently and selectively inhibit anti-apoptotic Bfl-1
Source: eLife. 2017 Jun 8;6:e25541. doi: 10.7554/eLife.25541 (PMC5464773; doi:10.7554/eLife.25541)
Supplement: Figure 8—source data 1. — DOI: http://dx.doi.org/10.7554/eLife.25541.030 [file elife-25541-fig8-data1.xlsx]

## Sheet: read me
	The following data are represented in Figure 8d.
	The values represented are highlighted in orange:
	average decay constant	standard deviation

## Sheet: Gel shift
		time (min)	0	1	2	4	8	16	32	64	128
		Lower MW band	6769.4	6897.52	5604.4	5159.4	4175.4	2577.67	1799.67	1959.74	1781.33
	FS2_1fX	Upper MW band	0	912.77	1310.18	2493.13	4513.62	6265.15	6690.15	7936.69	8324.93
	replicate 1	Extra bands	0	0	0	0	0	0	0	0	0
		fraction reacted	0	0.116868	0.189481	0.325792	0.519463	0.708502	0.78802	0.801975	0.82374
		Fit of decay constant	0.130337
		fit error	0.003303
		Lower MW band	1	5779.98	6664.52	5795.76	5489.88	2523.33	1899.2	1536.08	1168.77
	FS2_1fX	Upper MW band	0	833.82	900.598	1537.01	3766.15	4768.45	7396.88	7341.71	5746.69
	replicate 2	Extra bands	0	0	0	0	0	0	0	0	0
		fraction reacted	0	0.126073	0.119046	0.209609	0.406886	0.653949	0.795698	0.826975	0.830992
		Fit of decay constant	0.0865933
		fit error	0.006246
		Lower MW band	3256.4	3542.45	3279.62	3240.91	2663.96	2396.5	1597.84	1541.55	1573.84
	FS2_1fX	Upper MW band	0	720.991	922.941	1659.01	2201.84	3133.5	3363.91	3573.15	3843.74
	replicate 3	Extra bands	0	0	0	0	0	0	0	0	0
		fraction reacted	0	0.16911	0.219614	0.338579	0.452513	0.566637	0.677968	0.698605	0.709494
		Fit of decay constant	0.104399
		fit error	<.00001
	FS2_1fX	mean	0	0.13735	0.176047	0.291327	0.459621	0.643029	0.753896	0.775851	0.788075
		stdev	0	0.0278874	0.0516123	0.0710581	0.0566237	0.0715601	0.065867	0.0680555	0.0681501
		mean decay constant	0.10711
		stdev	0.0219974
		half life	6.47138
		Lower MW band	10404.2	11152.4	10003.2	10971.7	10769.8	10675.3	9844.05	9140.93	8198.28
	FS2_1gX	Upper MW band	0	151.263	129.678	355.113	460.77	927.548	1828.28	3301.22	4397.1
	replicate 1	Extra bands	0	0	0	0	0	0	0	0	0
		fraction reacted	0	0.0133818	0.0127977	0.0313516	0.0410283	0.0799414	0.156633	0.265326	0.349105
		Fit of decay constant	0.00528197
		fit error	<.00001
		Lower MW band	1	4280.15	5755.86	5637.93	5556.1	6414.35	7017.23	6492.23	4649.45
	FS2_1gX	Upper MW band	0	0	0	0	141.971	667.113	1141.13	1776.43	2483.91
	replicate 2	Extra bands	0	0	0	0	0	0	0	0	0
		fraction reacted	0	0	0	0	0.0249156	0.0942056	0.139873	0.214839	0.348211
		Fit of decay constant	0.00479195
		fit error	<.00001
	FS2_1gX	mean	0	0.0066909	0.00639884	0.0156758	0.032972	0.0870735	0.148253	0.240082	0.348658
		stdev	0	0.00946237	0.00904933	0.022169	0.0113934	0.0100863	0.0118514	0.0356998	0.000632014
		mean decay constant	0.00503696
		stdev	0.000346496
		half life (min)	137.612
	FS2_1fAc	Lower MW band		* no higher molecular weight bands detected at any timepoint.
	replicate 1	Upper MW band
		Extra bands
		fraction reacted	0	0	0	0	0	0	0	0	0
	FS2_1fAc	Lower MW band		* no higher molecular weight bands detected at any timepoint.
	replicate 2	Upper MW band
		Extra bands
		fraction reacted	0	0	0	0	0	0	0	0	0
	FS2_1fAc	Lower MW band		* no higher molecular weight bands detected at any timepoint.
	replicate 3	Upper MW band
		Extra bands
		fraction reacted	0	0	0	0	0	0	0	0	0
	FS2_1fAc	mean	0	0	0	0	0	0	0	0	0
		stdev	0	0	0	0	0	0	0	0	0
		mean decay constant	0
		stdev	0
		half life (min)	0
