# Supplementary material for: Epistatic mutations in PUMA BH3 drive an alternate binding mode to potently and selectively inhibit anti-apoptotic Bfl-1
Source: eLife. 2017 Jun 8;6:e25541. doi: 10.7554/eLife.25541 (PMC5464773; doi:10.7554/eLife.25541)
Supplement: Supplementary file 1. — DOI: http://dx.doi.org/10.7554/eLife.25541.035 [file elife-25541-supp1.xlsx]

## Sheet: Sheet1
Supplementary File 1: Summary of X-ray data collection and refinement statistics.
	Bfl-1:Puma	Bfl-1:FS2	Bfl-1:FS2_1fX	Mcl-1:FS2
Data Collection
Space Group	P 1 21 1	P 1 21 1	P 1 21 1	C 1 2 1
Cell parameters
a, b, c	43.21, 43.43, 47.38	43.25, 43.33, 45.74	43.40, 43.50, 47.07	132.62, 62.76, 48.79
α, β, γ	90, 114.40, 90	90, 110.90, 90	90, 114.78, 90	90, 98.142, 90
Rmeas	0.066 (0.328)	.075 (534)	.083 (.357)	.164 (1.007)
Rpim	0.026 (0.166)	.022 (.196)	.035 (.185)	.067(.493)
Mean I/σ(I)	35.0 (3.0)	58.6 (3.8)	21.0 (2.4)	19.8 (2.5)
Completeness (%)	97 (75)	95 (89)	94 (52)	99 (96)
Redundancy	5.8 (3)	10.2 (5.5)	5.0 (2.6)	5.8 (3.6)
Refinement
Resolution (Å)	43-1.33 (1.36-1.33)	36.59-1.199 (1.24 -1.199)	39.4-1.726 (1.788-1.726)	27.33-2.35 (2.41-2.35)
No. Reflections	35893 (2869)	47325 (4377)	15892 (974)	16697 (1625)
Rwork/Rfree	0.1325/0.1555 (0.1692/0.2385)	0.1435/0.1629 (0.2054/0.2287)	0.1802/0.2060 (0.3157/0.3360)	0.2162/0.2508 (0.2840/0.3594)
Number of non-hydrogen atoms	1597	1608	1529	3011
Average B-factors	21.68	27.32	29.24	48.77
Rmsd
Bond lengths (Å)	0.006	0.008	0.003	0.003
Bond angles (°)	0.778	0.9	0.49	0.5
Values in parentheses are for the highest-resolution shell.
